# Supplementary material for: The CSF lipid profile in patients with probable idiopathic normal pressure hydrocephalus differs from control but does not differ between shunt responders and non-responders
Source: Brain Commun. 2024 Nov 5;6(6):fcae388. doi: 10.1093/braincomms/fcae388 (PMC11562123; doi:10.1093/braincomms/fcae388)
Supplement: fcae388_Supplementary_Data [file fcae388_supplementary_data.zip]

Archive with 2 entries (2 files):
- Supplementary Tables 1-3.xlsx
- Supplementary_Figures 1 and 2.pdf
