# Supplementary material for: The CSF lipid profile in patients with probable idiopathic normal pressure hydrocephalus differs from control but does not differ between shunt responders and non-responders
Source: Brain Commun. 2024 Nov 5;6(6):fcae388. doi: 10.1093/braincomms/fcae388 (PMC11562123; doi:10.1093/braincomms/fcae388)
Supplement: fcae388_Supplementary_Data [file fcae388_supplementary_data.zip › Supplementary Tables 1-3.xlsx]

## Sheet: Supplementary Table 1
Supplementary Table 1 CSF lipid content: Overview of all lipids detected by the mass spectrometry analysis of the tested CSF samples with lipids assigned to their respective lipid class. Compounds not defined as lipids are marked in blue and omitted from the analysis and lipid classes with less than 1% of the total lipids identified combined into ‘small group collection’.
Lipid	Initial lipid class	Class
Oleamide	Amides	Amides
(5Z,8Z,11Z,14Z)-N-(2-Phenoxyethyl)-5,8,11,14-icosatetraenamide	Amides	Amides
(9Z,12Z)-N-Hydroxy-9,12-octadecadienamide	Amides	Amides
2-Hydroxy-N-[(2S,3R,4E,6R)-1,3,6-trihydroxy-4-octadecen-2-yl]pentacosanamide	Amides	Amides
Amide C18	Amides	Amides
Heptadecanoyl Ethanolamide	Amides	Amides
Heptadecanoyl Ethanolamide.1	Amides	Amides
Linoleamide	Amides	Amides
Linoleyl ethanolamide	Amides	Amides
Oleoylethanolamide	Amides	Amides
1-alpha-linolenoyl-2-[(8Z,11Z,14Z)-icosatrienoyl]-sn-glycerol	Amides	Amides
Tricosanoyl Ethanolamide	Amides	Amides
Nervonic ceramide	Ceramides	Ceramides
C23-Ceramide	Ceramides	Ceramides
C24:1 b-D-Galactosyl ceramide	Ceramides	Ceramides
Ceramide (d18:1/22:0)	Ceramides	Ceramides
Ceramide (d18:1/24:0)	Ceramides	Ceramides
Glucosylceramide (d18:1/22:0)	Ceramides	Ceramides
Glucosylceramide (d18:1/24:0)	Ceramides	Ceramides
Ce 16:1	Cholesteryl esters	Cholesteryl esters
Ce 18:1	Cholesteryl esters	Cholesteryl esters
Ce 18:2	Cholesteryl esters	Cholesteryl esters
Ce 18:3	Cholesteryl esters	Cholesteryl esters
Ce 20:3	Cholesteryl esters	Cholesteryl esters
Ce 20:4	Cholesteryl esters	Cholesteryl esters
Ce 20:5	Cholesteryl esters	Cholesteryl esters
Ce 22:6	Cholesteryl esters	Cholesteryl esters
Ethyl oleate	Fatty acids	Fatty acids
FA 14:0	Fatty acids	Fatty acids
FA 16:1	Fatty acids	Fatty acids
10-(4-Sulfophenyl) decanoic acid	Fatty acids	Fatty acids
Palmitelaidic acid methyl ester	Fatty acids	Fatty acids
(2S,3R,4S)-2-(Hydroxymethyl)-4-(12-methyloctadecyl)-3-azetidinol	Fatty acids	Fatty acids
(3beta,22E)-Stigmasta-5,22-dien-3-yl (7Z,10Z,13Z)-7,10,13-hexadecatrienoate	Fatty acids	Fatty acids
(3beta,5beta,16beta)-16-Acetoxy-3,5,14-trihydroxybufa-20,22-dienolide	Fatty acids	Fatty acids
(5E,9Z)-6-Bromo-5,9-icosadienoic acid	Fatty acids	Fatty acids
(5E,9Z)-6-Bromo-5,9-tricosadienoic acid	Fatty acids	Fatty acids
(5Z)-7,10-Dihydroxy-5-tetradecen-8-ynoic acid	Fatty acids	Fatty acids
(9Z)-17-(Dimethylarsoryl)-9-heptadecenoic acid	Fatty acids	Fatty acids
[8-Formyl-5-methoxy-2-methyl-2-(4-methyl-2-oxo-3-penten-1-yl)-3,4-dihydro-2H-chromen-7-yl]methyl stearate	Fatty acids	Fatty acids
1,3-Bis(tetradecanoyloxy)-2-propanyl (5Z,8Z,11Z,14Z)-5,8,11,14-icosatetraenoate	Fatty acids	Fatty acids
1,3-Bis(tetradecanoyloxy)-2-propanyl (5Z,8Z,11Z,14Z,17Z)-5,8,11,14,17-icosapentaenoate	Fatty acids	Fatty acids
1,3-Bis(tetradecanoyloxy)-2-propanyl (6Z,9Z,12Z,15Z)-6,9,12,15-octadecatetraenoate	Fatty acids	Fatty acids
13-(Dimethylarsoryl)tridecanoic acid	Fatty acids	Fatty acids
2,3-Bis(octanoyloxy)propyl decanoate	Fatty acids	Fatty acids
2,3-Dihydroxypropyl stearate	Fatty acids	Fatty acids
3-(Octanoyloxy)-1,2-propanediyl didecanoate	Fatty acids	Fatty acids
6-bromo-5E,9Z-pentacosadienoic acid	Fatty acids	Fatty acids
3-Oxodocosanoic acid	Fatty acids	Fatty acids
lysoPC 16:0, PC(16:0/0:0)	Lysophosphatidylcholines	Lysophosphatidylcholines
lysoPC 18:2, PC(18:2(9Z,11Z)/0:0)	Lysophosphatidylcholines	Lysophosphatidylcholines
LysoPC 17:0	Lysophosphatidylcholines	Lysophosphatidylcholines
LysoPC 18:0	Lysophosphatidylcholines	Lysophosphatidylcholines
LysoPC 20:4	Lysophosphatidylcholines	Lysophosphatidylcholines
LysoPC 22:6	Lysophosphatidylcholines	Lysophosphatidylcholines
MG 15:1	Monoacrylglycerols	Monoacrylglycerols
MG 18:2	Monoacrylglycerols	Monoacrylglycerols
MG 20:2	Monoacrylglycerols	Monoacrylglycerols
MG 22:5	Monoacrylglycerols	Monoacrylglycerols
PA 22:0	Phosphatidic acids	Phosphatidic acids
PA 24:0	Phosphatidic acids	Phosphatidic acids
PA 26:0	Phosphatidic acids	Phosphatidic acids
PA 28:0	Phosphatidic acids	Phosphatidic acids
PA 39:3	Phosphatidic acids	Phosphatidic acids
PA 43:4	Phosphatidic acids	Phosphatidic acids
PA 45:4	Phosphatidic acids	Phosphatidic acids
PA 48:4	Phosphatidic acids	Phosphatidic acids
PA 49:4	Phosphatidic acids	Phosphatidic acids
PA 50:5	Phosphatidic acids	Phosphatidic acids
PC 32:0, PC(16:0/16:0)	Phosphatidylcholines	Phosphatidylcholines
PC 30:0	Phosphatidylcholines	Phosphatidylcholines
PC 31:0	Phosphatidylcholines	Phosphatidylcholines
PC 33:0	Phosphatidylcholines	Phosphatidylcholines
PC 32:1	Phosphatidylcholines	Phosphatidylcholines
PC 34:1	Phosphatidylcholines	Phosphatidylcholines
PC 35:1	Phosphatidylcholines	Phosphatidylcholines
PC 36:1	Phosphatidylcholines	Phosphatidylcholines
PC 36:1.1	Phosphatidylcholines	Phosphatidylcholines
PC 38:1	Phosphatidylcholines	Phosphatidylcholines
PC 33:2	Phosphatidylcholines	Phosphatidylcholines
PC 34:2	Phosphatidylcholines	Phosphatidylcholines
PC 35:2	Phosphatidylcholines	Phosphatidylcholines
PC 36:2	Phosphatidylcholines	Phosphatidylcholines
PC 36:2.1	Phosphatidylcholines	Phosphatidylcholines
PC 38:2	Phosphatidylcholines	Phosphatidylcholines
PC 34:3	Phosphatidylcholines	Phosphatidylcholines
PC 34:3.1	Phosphatidylcholines	Phosphatidylcholines
PC 35:3	Phosphatidylcholines	Phosphatidylcholines
PC 36:3	Phosphatidylcholines	Phosphatidylcholines
PC 36:3.1	Phosphatidylcholines	Phosphatidylcholines
PC 38:3	Phosphatidylcholines	Phosphatidylcholines
PC 34:4	Phosphatidylcholines	Phosphatidylcholines
PC 35:4	Phosphatidylcholines	Phosphatidylcholines
PC 36:4	Phosphatidylcholines	Phosphatidylcholines
PC 37:4	Phosphatidylcholines	Phosphatidylcholines
PC 38:4	Phosphatidylcholines	Phosphatidylcholines
PC 38:4.1	Phosphatidylcholines	Phosphatidylcholines
PC 40:4	Phosphatidylcholines	Phosphatidylcholines
PC 36:5	Phosphatidylcholines	Phosphatidylcholines
PC 37:5	Phosphatidylcholines	Phosphatidylcholines
PC 38:5	Phosphatidylcholines	Phosphatidylcholines
PC 40:5	Phosphatidylcholines	Phosphatidylcholines
PC 36:6	Phosphatidylcholines	Phosphatidylcholines
PC 37:6	Phosphatidylcholines	Phosphatidylcholines
PC 38:6	Phosphatidylcholines	Phosphatidylcholines
PC 39:6	Phosphatidylcholines	Phosphatidylcholines
PC 39:6.1	Phosphatidylcholines	Phosphatidylcholines
PC 40:6	Phosphatidylcholines	Phosphatidylcholines
PC 38:7	Phosphatidylcholines	Phosphatidylcholines
PC 38:7.1	Phosphatidylcholines	Phosphatidylcholines
PC 40:7	Phosphatidylcholines	Phosphatidylcholines
PC 40:8	Phosphatidylcholines	Phosphatidylcholines
PE 36:2	Phosphatidylethanolamines	Phosphatidylethanolamines
PE 36:4	Phosphatidylethanolamines	Phosphatidylethanolamines
PE 38:4	Phosphatidylethanolamines	Phosphatidylethanolamines
PE 38:6	Phosphatidylethanolamines	Phosphatidylethanolamines
PE 40:6	Phosphatidylethanolamines	Phosphatidylethanolamines
PS 39:0	Phosphatidylserines	Phosphatidylserines
PS 23:4	Phosphatidylserines	Phosphatidylserines
PS 39:7	Phosphatidylserines	Phosphatidylserines
PS 39:8	Phosphatidylserines	Phosphatidylserines
1-[(9Z)-hexadecenoyl]-sn-glycero-3-phosphocholine	Phosphocholines	Phosphocholines
1-hexadecyl-2-hexadecanoyl-sn-glycero-3-phosphocholine	Phosphocholines	Phosphocholines
1-octadecyl-2-[(4Z,7Z,10Z,13Z,16Z,19Z)-docosahexaenoyl]-sn-glycero-3-phosphocholine	Phosphocholines	Phosphocholines
1-O-octadecyl-2-arachidonoyl-sn-glycero-3-phosphocholine	Phosphocholines	Phosphocholines
plasmenyl-PC 36:0	Plasmenylphosphatidylcholines	Plasmenylphosphatidylcholines
plasmenyl-PC 34:1	Plasmenylphosphatidylcholines	Plasmenylphosphatidylcholines
plasmenyl-PC 36:1	Plasmenylphosphatidylcholines	Plasmenylphosphatidylcholines
plasmenyl-PC 42:1	Plasmenylphosphatidylcholines	Plasmenylphosphatidylcholines
plasmenyl-PC 34:2	Plasmenylphosphatidylcholines	Plasmenylphosphatidylcholines
plasmenyl-PC 36:2	Plasmenylphosphatidylcholines	Plasmenylphosphatidylcholines
plasmenyl-PC 40:2	Plasmenylphosphatidylcholines	Plasmenylphosphatidylcholines
plasmenyl-PC 42:2	Plasmenylphosphatidylcholines	Plasmenylphosphatidylcholines
plasmenyl-PC 36:3	Plasmenylphosphatidylcholines	Plasmenylphosphatidylcholines
plasmenyl-PC 38:3	Plasmenylphosphatidylcholines	Plasmenylphosphatidylcholines
plasmenyl-PC 40:3	Plasmenylphosphatidylcholines	Plasmenylphosphatidylcholines
plasmenyl-PC 36:4	Plasmenylphosphatidylcholines	Plasmenylphosphatidylcholines
plasmenyl-PC 38:4	Plasmenylphosphatidylcholines	Plasmenylphosphatidylcholines
plasmenyl-PC 40:4	Plasmenylphosphatidylcholines	Plasmenylphosphatidylcholines
plasmenyl-PC 42:4	Plasmenylphosphatidylcholines	Plasmenylphosphatidylcholines
plasmenyl-PC 44:4	Plasmenylphosphatidylcholines	Plasmenylphosphatidylcholines
plasmenyl-PC 36:5	Plasmenylphosphatidylcholines	Plasmenylphosphatidylcholines
plasmenyl-PC 38:5	Plasmenylphosphatidylcholines	Plasmenylphosphatidylcholines
plasmenyl-PC 38:5.1	Plasmenylphosphatidylcholines	Plasmenylphosphatidylcholines
plasmenyl-PC 40:5	Plasmenylphosphatidylcholines	Plasmenylphosphatidylcholines
plasmenyl-PC 38:6	Plasmenylphosphatidylcholines	Plasmenylphosphatidylcholines
plasmenyl-PC 40:6	Plasmenylphosphatidylcholines	Plasmenylphosphatidylcholines
plasmenyl-PE 37:1	Plasmenylphosphatidylethaolamines	Plasmenylphosphatidylethaolamines
plasmenyl-PE 36:4	Plasmenylphosphatidylethaolamines	Plasmenylphosphatidylethaolamines
plasmenyl-PE 41:4	Plasmenylphosphatidylethaolamines	Plasmenylphosphatidylethaolamines
plasmenyl-PE 40:6	Plasmenylphosphatidylethaolamines	Plasmenylphosphatidylethaolamines
plasmenyl-PE 43:6	Plasmenylphosphatidylethaolamines	Plasmenylphosphatidylethaolamines
Dihomo-I3-Linolenoyl PAF C-16	Platelet-activating factors	Platelet-activating factors
Dihomo-I3-Linolenoyl PAF C-16.1	Platelet-activating factors	Platelet-activating factors
Docosahexaenoyl PAF C-16	Platelet-activating factors	Platelet-activating factors
Eicosapentaenoyl PAF C-16	Platelet-activating factors	Platelet-activating factors
2,4-dihydroxyheptadec-16-ynyl acetate	Acetates	Small group collection
2,4-dihydroxyheptadec-16-ynyl acetate.1	Acetates	Small group collection
petroformynic acid B	Apolipoproteins	Small group collection
2H-Dibenzo[b,f]azepin-2-one	Bromides	Small group collection
3-(Methylthio)hexyl butanoate	Butanoic acids	Small group collection
3-(4-hydroxy-3-(3-methyl-2-butenyl)phenyl)-2-propenal	Butyric acids	Small group collection
DG 36:3	Diacylglycerols	Small group collection
DG 36:4	Diacylglycerols	Small group collection
DG 38:4	Diacylglycerols	Small group collection
1-(18-mercaptooctadecanoyl)-sn-glycerol 3-phosphate	Lysophosphatidic acids	Small group collection
PG 33:2	Phosphatidylglycerols	Small group collection
1-(1Z-octadecenyl)-2-(9Z-octadecenoyl)-sn-glycero-3-phosphoethanolamine	Phosphoethanolamines	Small group collection
3-[(4Z,7Z,10Z,13Z,16Z,19Z)-4,7,10,13,16,19-Docosahexaenoyloxy]-2-[(1Z,11Z)-1,11-octadecadien-1-yloxy]propyl 2-(trimethylammonio)ethyl phosphate	Phosphoric acids	Small group collection
1-(2-Deoxy-alpha-D-erythro-pentofuranosyl)-2,4-dioxo-1,2,3,4-tetrahydro-5-pyrimidinecarboxylic acid	Pyridines	Small group collection
Allopregnanolone	Steroids	Small group collection
Hydroxyprogesterone	Steroids	Small group collection
Nutriacholic acid	Steroids	Small group collection
(14R)-20-Amino-1-(3,4-dimethyl-5-propyl-2-furyl)-17-hydroxy-17-oxido-11-oxo-12,16,18-trioxa-17lambda~5~-phosphaicosan-14-yl 11-(3,4-dimethyl-5-pentyl-2-furyl)undecanoate	Testosterone undecanoate	Small group collection
(14R)-20-Amino-1-(3,4-dimethyl-5-propyl-2-furyl)-17-hydroxy-17-oxido-11-oxo-12,16,18-trioxa-17lambda~5~-phosphaicosan-14-yl 11-(3,4-dimethyl-5-propyl-2-furyl)undecanoate	Testosterone undecanoate	Small group collection
(14R)-20-Amino-1-(3,4-dimethyl-5-propyl-2-furyl)-17-hydroxy-17-oxido-11-oxo-12,16,18-trioxa-17lambda~5~-phosphaicosan-14-yl 13-(3,4-dimethyl-5-pentyl-2-furyl)tridecanoate	Testosterone undecanoate	Small group collection
Ricinolein	Triacylglycerols	Small group collection
SM 34:1, SM(d18:1/16:0)	Sphingomyelines	Sphingomyelines
SM 34:0	Sphingomyelines	Sphingomyelines
SM 36:0	Sphingomyelines	Sphingomyelines
SM 32:1	Sphingomyelines	Sphingomyelines
SM 33:1	Sphingomyelines	Sphingomyelines
SM 35:1	Sphingomyelines	Sphingomyelines
SM 36:1	Sphingomyelines	Sphingomyelines
SM 37:1	Sphingomyelines	Sphingomyelines
SM 38:1	Sphingomyelines	Sphingomyelines
SM 39:1	Sphingomyelines	Sphingomyelines
SM 40:1	Sphingomyelines	Sphingomyelines
SM 41:1	Sphingomyelines	Sphingomyelines
SM 42:1	Sphingomyelines	Sphingomyelines
SM 43:1	Sphingomyelines	Sphingomyelines
SM 32:2	Sphingomyelines	Sphingomyelines
SM 34:2	Sphingomyelines	Sphingomyelines
SM 36:2	Sphingomyelines	Sphingomyelines
SM 38:2	Sphingomyelines	Sphingomyelines
SM 40:2	Sphingomyelines	Sphingomyelines
SM 41:2	Sphingomyelines	Sphingomyelines
SM 42:2	Sphingomyelines	Sphingomyelines
SM 43:2	Sphingomyelines	Sphingomyelines
SM 44:2	Sphingomyelines	Sphingomyelines
SM 42:4	Sphingomyelines	Sphingomyelines
TG 48:2, TG(14:0/16:1/18:1)	Triacylglycerols	Triacylglycerols
TG 50:3, TG(16:1/16:1/18:1)	Triacylglycerols	Triacylglycerols
TG 50:4, TG(16:1/16:1/18:2)	Triacylglycerols	Triacylglycerols
TG 52:4, TG(16:0/18:2/18:2)	Triacylglycerols	Triacylglycerols
TG 56:6, TG(16:0/18:1/22:5)	Triacylglycerols	Triacylglycerols
TG 46:1	Triacylglycerols	Triacylglycerols
TG 46:2	Triacylglycerols	Triacylglycerols
TG 48:3	Triacylglycerols	Triacylglycerols
TG 51:3	Triacylglycerols	Triacylglycerols
TG 51:4	Triacylglycerols	Triacylglycerols
TG 50:5	Triacylglycerols	Triacylglycerols
TG 52:5	Triacylglycerols	Triacylglycerols
TG 53:5	Triacylglycerols	Triacylglycerols
TG 52:6	Triacylglycerols	Triacylglycerols
TG 54:6	Triacylglycerols	Triacylglycerols
TG 52:7	Triacylglycerols	Triacylglycerols
TG 54:7	Triacylglycerols	Triacylglycerols
TG 55:7	Triacylglycerols	Triacylglycerols
TG 58:7	Triacylglycerols	Triacylglycerols
TG 56:8	Triacylglycerols	Triacylglycerols
TG 58:8	Triacylglycerols	Triacylglycerols
TG 56:9	Triacylglycerols	Triacylglycerols
TG 58:9	Triacylglycerols	Triacylglycerols
TG 58:10	Triacylglycerols	Triacylglycerols
TG 58:11	Triacylglycerols	Triacylglycerols
TG 60:11	Triacylglycerols	Triacylglycerols
TG 51:2	Triacylglycerols	Triacylglycerols
TG 53:4	Triacylglycerols	Triacylglycerols
TG 51:5	Triacylglycerols	Triacylglycerols
TG 56:5	Triacylglycerols	Triacylglycerols
TG 55:6	Triacylglycerols	Triacylglycerols
TG 58:6	Triacylglycerols	Triacylglycerols
TG 56:7	Triacylglycerols	Triacylglycerols
TG 57:7	Triacylglycerols	Triacylglycerols
TG 54:8	Triacylglycerols	Triacylglycerols
TG 60:8	Triacylglycerols	Triacylglycerols
TG 60:9	Triacylglycerols	Triacylglycerols
TG 60:10	Triacylglycerols	Triacylglycerols
TG 62:10	Triacylglycerols	Triacylglycerols
TG 62:11	Triacylglycerols	Triacylglycerols
TG 62:12	Triacylglycerols	Triacylglycerols
TG 62:13	Triacylglycerols	Triacylglycerols
TG 46:3	Triacylglycerols	Triacylglycerols
2-Amino-6-[(E)-(5-amino-5-carboxy-2-hydroxypentylidene)amino]-5-hydroxyhexanoic acid (non-preferred name)	Amino acids
Arg-Glu	Amino acids
D-Isoleucyl-L-prolyl-L-tyrosyl-D-isoleucine	Amino acids
leu-gln	Amino acids
O-(Hydroxy{(2R)-2-hydroxy-3-[(2-methoxyicosyl)oxy]propoxy}phosphoryl)-L-serine	Amino acids
O-(Hydroxy{(2R)-2-hydroxy-3-[(2-methoxyoctadecyl)oxy]propoxy}phosphoryl)-L-serine	Amino acids
O-(Hydroxy{(2R)-3-(pentadecanoyloxy)-2-[(15Z)-15-tetracosenoyloxy]propoxy}phosphoryl)-L-serine	Amino acids
O-[{(2R)-2-[(13Z,16Z)-13,16-Docosadienoyloxy]-3-[(9Z)-9-heptadecenoyloxy]propoxy}(hydroxy)phosphoryl]-L-serine	Amino acids
O-[{(2R)-2-[(13Z,16Z)-13,16-Docosadienoyloxy]-3-[(9Z)-9-nonadecenoyloxy]propoxy}(hydroxy)phosphoryl]-L-serine	Amino acids
O-[{(2R)-2-[(4Z,7Z,10Z,13Z,16Z,19Z)-4,7,10,13,16,19-Docosahexaenoyloxy]-3-[(9Z)-9-heptadecenoyloxy]propoxy}(hydroxy)phosphoryl]-L-serine	Amino acids
O-{[(2R)-2-[(13Z,16Z)-13,16-Docosadienoyloxy]-3-(heptadecanoyloxy)propoxy](hydroxy)phosphoryl}-L-serine	Amino acids
O-{[(2R)-2-[(13Z,16Z)-13,16-Docosadienoyloxy]-3-(heptadecanoyloxy)propoxy](hydroxy)phosphoryl}-L-serine.1	Amino acids
O-{Hydroxy[(2R)-2-[(9Z)-9-octadecenoyloxy]-3-(stearoyloxy)propoxy]phosphoryl}-L-threonine	Amino acids
O-{Hydroxy[(2R)-2-hydroxy-3-(palmitoyloxy)propoxy]phosphoryl}-L-serine	Amino acids
O-{Hydroxy[(2R)-2-hydroxy-3-(tridecanoyloxy)propoxy]phosphoryl}-L-serine	Amino acids
O-{Hydroxy[2-(nonadecanoyloxy)-3-(stearoyloxy)propoxy]phosphoryl}-L-serine	Amino acids
pro-gln	Amino acids
pro-gln.1	Amino acids
Val-Ser	Amino acids
Nafronyl	Meds_clinic
Avapro	Meds_clinic
Butabarbital	Meds_clinic
Dexfenfluramine	Meds_clinic
DL-Atenolol	Meds_clinic
Iohexol	Meds_clinic
Marimastat	Meds_clinic
Valyltyrosine	Meds_clinic
Nelfinavir	Meds_clinic
O,N-DIDESMETHYLTRAMADOL	Meds_clinic
Paroxetine	Meds_clinic
Penciclovir	Meds_clinic
Tafluprost	Meds_clinic
Tigecycline	Meds_clinic
Tricaprilin	Meds_clinic
valganciclovir	Meds_clinic
Zalcitabine	Meds_clinic
Palmitoylcarnitine	Others
2,4-Dihydroxy-7,8-dimethoxy-1,4-benzoxazin-3-one	Others
(5E,9Z)-farnesyl acetone	Others
1-(beta-D-ribofuranosyl)thymine	Others
Bilirubin	Others
Bis(2-ethylhexyl)adipate	Others
(17Z)-17-Icosene-2,9,11,19-tetrayn-1-ol	Others
(21R,27S)-24,27,28-Trihydroxy-24-oxido-19,23,25-trioxa-24lambda~5~-phosphaoctacosan-21-yl (11Z)-11-docosenoate	Others
(23R,29S)-26,29,30-Trihydroxy-26-oxido-21,25,27-trioxa-26lambda~5~-phosphatriacontan-23-yl icosanoate	Others
(23R,29S)-26,29,30-Trihydroxy-26-oxido-21,25,27-trioxa-26lambda~5~-phosphatriacontan-23-yl stearate	Others
(2E)-3-Cyano-2-methyl-2-propen-1-yl stearate	Others
(2R)-1-(Hexadecyloxy)-3-(phosphonooxy)-2-propanyl (9Z)-9-heptadecenoate	Others
(2R)-1-[(11Z)-11-Docosenoyloxy]-3-[(hydroxy{[(1S,2R,3R,4S,5S,6R)-2,3,4,5,6-pentahydroxycyclohexyl]oxy}phosphoryl)oxy]-2-propanyl (13Z,16Z)-13,16-docosadienoate	Others
(2R)-1-[(1Z)-1-Hexadecen-1-yloxy]-3-(phosphonooxy)-2-propanyl (9Z,12Z)-9,12-octadecadienoate	Others
(2R)-1-[(5Z,8Z,11Z,14Z,17Z)-5,8,11,14,17-Icosapentaenoyloxy]-3-(phosphonooxy)-2-propanyl henicosanoate	Others
(2R)-2,3-Bis[(9E)-9-octadecenoyloxy]propyl 2-(trimethylammonio)ethyl phosphate	Others
(2R)-2-[(10Z,13Z)-10,13-Nonadecadienoyloxy]-3-(phosphonooxy)propyl (13Z)-13-docosenoate	Others
(2R)-2-[(4Z,7Z,10Z,13Z,16Z,19Z)-4,7,10,13,16,19-Docosahexaenoyloxy]-3-(docosyloxy)propyl 2-(trimethylammonio)ethyl phosphate	Others
(2R)-2-[(4Z,7Z,10Z,13Z,16Z,19Z)-4,7,10,13,16,19-Docosahexaenoyloxy]-3-(docosyloxy)propyl 2-(trimethylammonio)ethyl phosphate.1	Others
(2R)-2-Acetoxy-3-methoxypropyl 2-(trimethylammonio)ethyl phosphate	Others
(2R)-3-(Docosyloxy)-2-[(5Z,8Z,11Z,14Z)-5,8,11,14-icosatetraenoyloxy]propyl 2-(trimethylammonio)ethyl phosphate	Others
(2R)-3-[(Hydroxy{[(1S,2R,3R,4S,5S,6R)-2,3,4,5,6-pentahydroxycyclohexyl]oxy}phosphoryl)oxy]-2-(icosanoyloxy)propyl docosanoate	Others
(2S)-1-(Henicosanoyloxy)-3-hydroxy-2-propanyl (10Z,13Z,16Z)-10,13,16-docosatrienoate	Others
(2S)-1-(Henicosanoyloxy)-3-hydroxy-2-propanyl (13Z)-13-docosenoate	Others
(2S)-1-(Henicosanoyloxy)-3-hydroxy-2-propanyl (13Z,16Z)-13,16-docosadienoate	Others
(2S)-1-{[11-(3,4-Dimethyl-5-pentyl-2-furyl)undecanoyl]oxy}-3-hydroxy-2-propanyl 13-(3-methyl-5-pentyl-2-furyl)tridecanoate	Others
(2S)-1-Hydroxy-3-(icosanoyloxy)-2-propanyl henicosanoate	Others
(2S)-1-Hydroxy-3-[(11Z)-11-icosenoyloxy]-2-propanyl henicosanoate	Others
(2S)-2,3-Bis{[(3R,7R,11R)-3,7,11,15-tetramethylhexadecyl]oxy}propyl (2R)-2-hydroxy-1,3-propanediyl methyl bis[hydrogen (phosphate)]	Others
(2S,3R)-2-(Hexacosanoylamino)-3-hydroxyoctadecyl (1S,2R,3S,4S,5R,6R)-2,3,4,5-tetrahydroxy-6-{[6-O-(hydroxy{[(1S,2R,3R,4S,5S,6R)-2,3,4,5,6-pentahydroxycyclohexyl]oxy}phosphoryl)-alpha-D-mannopyranosyl]oxy}cyclohexyl hydrogen phosphate	Others
(2S,3R)-2-[(13Z)-13-Docosenoylamino]-3-hydroxyoctadecyl 5-acetamido-6-[(1S,2R)-2-({5-acetamido-6-[(1S,2R)-2-({5-acetamido-3,5-dideoxy-6-[(1R,2R)-1,2,3-trihydroxypropyl]-beta-L-threo-hex-2-ulopyranonosyl}oxy)-1,3-dihydroxypropyl]-3,5dideoxy-beta-L-threo-hex-2-ulopyranonosyl}oxy)-1,3-dihydroxypropyl]-3,5-dideoxy-beta-L-threo-hex-2-ulopyranonosyl-(2->3)-beta-D-galactopyranosyl-(1->4)-beta-D-glucopyr…	Others
(2S,3R)-2-[(17Z)-17-Hexacosenoylamino]-3-hydroxyoctadecyl 5-acetamido-3,5-dideoxy-6-[(1R,2R)-1,2,3-trihydroxypropyl]-beta-L-threo-hex-2-ulopyranonosyl-(2->3)-beta-D-galactopyranosyl-(1->4)-beta-D-glucopyranoside	Others
(2S,3R)-2-[(17Z)-17-Hexacosenoylamino]-3-hydroxyoctadecyl 5-acetamido-6-[(1S,2R)-2-({5-acetamido-6-[(1S,2R)-2-({5-acetamido-3,5-dideoxy-6-[(1R,2R)-1,2,3-trihydroxypropyl]-beta-L-threo-hex-2-ulopyranon7osyl}oxy)-1,3-dihydroxypropyl]-3,5-dideoxy-beta-L-threo-hex-2-ulopyranonosyl}oxy)-1,3-dihydroxypropyl]-3,5-dideoxy-beta-L-threo-hex-2-ulopyranonosyl-(2->3)-beta-D-galactopyranosyl-(1->4)-beta-D-gluc…	Others
(2S,3R,4E)-3-Hydroxy-2-(icosanoylamino)-4-octadecen-1-yl 3-O-{(6R)-5-acetamido-3,5-dideoxy-6-[(1R,2R)-1,2,3-trihydroxypropyl]-beta-L-threo-hex-2-ulopyranonosyl}-beta-D-galactopyranoside	Others
(2S,3R,4E,14Z)-2-[(13Z)-13-Docosenoylamino]-3-hydroxy-4,14-octadecadien-1-yl 2-(trimethylammonio)ethyl phosphate	Others
(2S,3R,4E,14Z)-3-Hydroxy-2-[(15Z)-15-tetracosenoylamino]-4,14-octadecadien-1-yl 2-(trimethylammonio)ethyl phosphate	Others
1,3,24-Trihydroxy-24-(hydroxymethyl)-9,19-cyclolanostan-28-oic acid	Others
1-Hexadecanoylpyrrolidine	Others
2-(2-Acetoxy-2-oxoethyl)-2-hydroxysuccinic acid	Others
3-[(1R,2R)-2-(Aminomethyl)-1-hydroxycyclohexyl]phenol	Others
3-Deoxy-D-glycero-D-galacto-2-nonulosonic Acid	Others
3-Phenyl-1-{2,4,6-trihydroxy-3,5-bis[(1R,6R)-6-isopropyl-3-methyl-2-cyclohexen-1-yl]phenyl}-1-propanone	Others
5,3'-Digeranyl-3,4,2',4'-tetrahydroxychalcone	Others
5-Methoxy-4-{5-methoxy-3-[2-(2-methoxyphenyl)ethyl]-2-methylphenoxy}-3-[2-(2-methoxyphenyl)ethyl]-2-methylphenol	Others
Adenosine cyclic 3',5'-monophosphate	Others
Adenosine monophosphate	Others
Coprine	Others
cytidine 5'-monophosphate	Others
Daucosterol	Others
Dehydrofalcarinone	Others
Enterostatin	Others
goralatide	Others
Hydroxycitronellal diethyl acetal	Others
isodesmosine	Others
Luteic acid	Others
Methyl 8-[(2S,4S,5S,6R)-6-[(1Z,4E)-1,4-heptadien-1-yl]-5-hydroxy-2-(4-hydroxyphenyl)-1,3-dioxan-4-yl]octanoate	Others
1-Isopropyl citrate	Others
(R)-alpha-Tocotrienol	Others
Myristyl sulfate	Others
N~2~-Tetradecanoyl-L-glutamine	Others
N-Hexanoyl-L-histidine	Others
Pentosidine	Others
cholesteryl beta-D-glucoside	Sugars
N-Acetylneuraminic acid	Sugars
1-Deoxy-1-({(7R,13Z,16Z,19Z,22Z,25Z)-4-hydroxy-4-oxido-9-oxo-7-[(stearoyloxy)methyl]-3,5,8-trioxa-4-phosphaoctacosa-13,16,19,22,25-pentaen-1-yl}amino)-beta-D-fructopyranose	Sugars
1-Deoxy-1-({(7R,16Z,19Z,22Z)-4-hydroxy-4-oxido-9-oxo-7-[(palmitoyloxy)methyl]-3,5,8-trioxa-4-phosphaoctacosa-16,19,22-trien-1-yl}amino)-beta-D-fructopyranose	Sugars
1-Deoxy-1-({(7R,17Z)-4-hydroxy-4-oxido-9-oxo-7-[(palmitoyloxy)methyl]-3,5,8-trioxa-4-phosphahexacos-17-en-1-yl}amino)-beta-D-fructopyranose	Sugars
1-O-[(3Z,8R)-8-Hydroxy-8-methyl-3,9-decadienoyl]-beta-D-glucopyranose	Sugars
1-oleoyl-2-(4Z,7Z,10Z,13Z,16Z,19Z-docosahexaenoyl)-sn-glycerol	Sugars
N-acetyl-9-O-acetylneuraminic acid	Sugars
N-Acetyllactosamine	Sugars
Sucrose	Sugars
(1S,3Z)-4-Methylene-3-[(2E)-2-{(1R,3aS,7aR)-7a-methyl-1-[(2R)-7,7,7-trifluoro-6-hydroxy-2-heptanyl]octahydro-4H-inden-4-ylidene}ethylidene]cyclohexanol	Vitamins
(5Z,7E)-9,10-Secocholesta-5,7,10-triene	Vitamins
(5Z,7E)-9,10-Secocholesta-5,7,10-triene.1	Vitamins
(5Z,7E)-9,10-Secocholesta-5,7,10-triene.2	Vitamins
1-[(6-O-Palmitoyl-alpha-D-glucopyranosyl)oxy]-2-icosanyl palmitate	Vitamins
2-Methyl-3-[(2E,10E,14E,18E,22E,26E)-3,7,11,15,19,23,27,31-octamethyl-2,10,14,18,22,26,30-dotriacontaheptaen-1-yl]-1,4-naphthoquinone	Vitamins

## Sheet: Supplementary Table 2
Supplementary Table 2 - iNPH vs Control subjects: CSF lipids with significantly different levels in iNPH patients and control individuals. Log2FC represents the log2 fold change from healthy control subjects to iNPH patients. A positive Log2FC value thus indicates an increase in lipid concentration in patients diagnosed with iNPH. Adjusted p-value (Padj) is calculated by the Benjamini–Hochberg pr…
Lipid	Lipid class	Control subjects		iNPH Patients		Log2FC	Pvalue	Padj
		Mean (a.u.)	SD (a.u.)	Mean (a.u.)	SD (a.u.)
TG 48:2, TG(14:0/16:1/18:1)	Triacylglycerols	0.14	0.01	0.19	0.05	0.39	< 0.01	< 0.05
TG 50:4, TG(16:1/16:1/18:2)	Triacylglycerols	0.14	0.01	0.16	0.03	0.28	< 0.01	< 0.05
TG 52:4, TG(16:0/18:2/18:2)	Triacylglycerols	0.17	0.01	0.19	0.03	0.16	< 0.01	< 0.05
TG 56:6, TG(16:0/18:1/22:5)	Triacylglycerols	0.05	0.01	0.08	0.03	0.72	< 0.001	< 0.05
TG 48:3	Triacylglycerols	0.06	0.01	0.08	0.02	0.42	< 0.001	< 0.05
TG 51:4	Triacylglycerols	0.04	0.00	0.06	0.03	0.81	< 0.01	< 0.05
TG 58:8	Triacylglycerols	0.03	0.01	0.05	0.01	0.49	< 0.01	< 0.05
TG 51:2	Triacylglycerols	0.17	0.02	0.20	0.04	0.27	< 0.01	< 0.05
TG 53:4	Triacylglycerols	0.22	0.02	0.27	0.07	0.28	< 0.01	< 0.05
TG 58:6	Triacylglycerols	0.06	0.02	0.15	0.08	1.18	< 0.001	< 0.05
TG 60:9	Triacylglycerols	0.02	0.01	0.05	0.03	1.16	< 0.01	< 0.05
TG 62:11	Triacylglycerols	0.03	0.01	0.05	0.02	0.74	< 0.01	< 0.05
PC 32:0, PC(16:0/16:0)	Phosphatidylcholines	0.94	0.31	0.63	0.13	-0.57	< 0.001	< 0.01
PC 30:0	Phosphatidylcholines	0.93	0.29	0.67	0.13	-0.49	< 0.01	< 0.01
PC 31:0	Phosphatidylcholines	0.93	0.38	0.68	0.19	-0.45	< 0.05	< 0.05
PC 33:0	Phosphatidylcholines	0.45	0.23	0.24	0.10	-0.92	< 0.01	< 0.01
PC 32:1	Phosphatidylcholines	0.40	0.12	0.31	0.09	-0.37	< 0.05	< 0.05
PC 34:1	Phosphatidylcholines	0.61	0.21	0.40	0.08	-0.60	< 0.001	< 0.01
PC 36:1	Phosphatidylcholines	0.47	0.18	0.29	0.08	-0.70	< 0.001	< 0.01
PC 36:1.1	Phosphatidylcholines	0.39	0.17	0.22	0.07	-0.82	< 0.001	< 0.01
PC 38:1	Phosphatidylcholines	0.51	0.20	0.36	0.12	-0.51	< 0.01	< 0.05
PC 36:2	Phosphatidylcholines	0.41	0.15	0.28	0.07	-0.55	< 0.01	< 0.01
PC 34:4	Phosphatidylcholines	0.12	0.08	0.06	0.03	-1.09	< 0.01	< 0.01
PC 36:4	Phosphatidylcholines	0.24	0.09	0.18	0.06	-0.45	< 0.05	< 0.05
PC 37:4	Phosphatidylcholines	0.31	0.14	0.22	0.08	-0.50	< 0.05	< 0.05
PC 38:4	Phosphatidylcholines	0.54	0.22	0.37	0.13	-0.54	< 0.01	< 0.05
PC 38:4.1	Phosphatidylcholines	0.37	0.15	0.27	0.09	-0.46	< 0.05	< 0.05
PC 40:4	Phosphatidylcholines	0.65	0.30	0.41	0.15	-0.65	< 0.01	< 0.05
PC 36:6	Phosphatidylcholines	0.11	0.05	0.06	0.01	-0.84	< 0.001	< 0.01
PC 38:6	Phosphatidylcholines	0.17	0.08	0.11	0.04	-0.58	< 0.01	< 0.05
PC 39:6.1	Phosphatidylcholines	0.30	0.13	0.20	0.06	-0.56	< 0.01	< 0.05
PC 40:6	Phosphatidylcholines	0.32	0.14	0.21	0.06	-0.64	< 0.01	< 0.01
PC 40:7	Phosphatidylcholines	0.41	0.12	0.28	0.06	-0.56	< 0.001	< 0.01
SM 36:1	Sphingomyelines	0.88	0.37	0.51	0.12	-0.78	< 0.001	< 0.01
SM 32:2	Sphingomyelines	0.35	0.13	0.25	0.07	-0.49	< 0.01	< 0.05
SM 36:2	Sphingomyelines	0.68	0.26	0.48	0.11	-0.49	< 0.01	< 0.05
plasmenyl-PC 40:6	Plasmenylphosphatidylcholines	0.45	0.23	0.24	0.14	-0.91	< 0.01	< 0.05
PA 43:4	Phosphatidic acids	0.28	0.17	0.13	0.04	-1.15	< 0.001	< 0.01
PA 45:4	Phosphatidic acids	0.68	0.35	0.28	0.21	-1.29	< 0.001	< 0.01
PA 48:4	Phosphatidic acids	0.13	0.01	0.16	0.04	0.29	< 0.05	< 0.05
lysoPC 16:0, PC(16:0/0:0)	Lysophosphatidylcholines	0.05	0.02	0.04	0.01	-0.52	< 0.05	< 0.05
LysoPC 17:0	Lysophosphatidylcholines	0.12	0.03	0.09	0.01	-0.30	< 0.01	< 0.05
plasmenyl-PE 40:6	Plasmenylphosphatidylethaolamines	0.55	0.24	0.33	0.09	-0.74	< 0.001	< 0.01
plasmenyl-PE 43:6	Plasmenylphosphatidylethaolamines	1.24	0.63	0.45	0.18	-1.46	< 0.001	< 0.001
PE 38:4	Phosphatidylethanolamines	0.23	0.15	0.08	0.04	-1.61	< 0.001	< 0.001
PE 38:6	Phosphatidylethanolamines	0.30	0.18	0.08	0.04	-1.83	< 0.001	< 0.001
PE 40:6	Phosphatidylethanolamines	0.84	0.44	0.29	0.10	-1.54	< 0.001	< 0.001
PS 39:0	Phosphatidylserines	0.47	0.21	0.28	0.09	-0.72	< 0.01	< 0.01
PS 39:7	Phosphatidylserines	0.57	0.25	0.35	0.08	-0.72	< 0.001	< 0.01
Docosahexaenoyl PAF C-16	Platelet-activating factors	0.07	0.02	0.05	0.01	-0.46	< 0.01	< 0.05
Eicosapentaenoyl PAF C-16	Platelet-activating factors	0.44	0.18	0.31	0.13	-0.49	< 0.05	< 0.05
(14R)-20-Amino-1-(3,4-dimethyl-5-propyl-2-furyl)-17-hydroxy-17-oxido-11-oxo-12,16,18-trioxa-17lambda~5~-phosphaicosan-14-yl 13-(3,4-dimethyl-5-pentyl-2-furyl)tridecanoate	Small group collection	0.27	0.17	0.14	0.07	-0.96	< 0.01	< 0.05
1-(1Z-octadecenyl)-2-(9Z-octadecenoyl)-sn-glycero-3-phosphoethanolamine	Small group collection	0.44	0.28	0.20	0.09	-1.11	< 0.01	< 0.05
1-(2-Deoxy-alpha-D-erythro-pentofuranosyl)-2,4-dioxo-1,2,3,4-tetrahydro-5-pyrimidinecarboxylic acid	Small group collection	0.80	0.31	0.54	0.17	-0.56	< 0.01	< 0.05

## Sheet: Supplementary Table 3
Supplementary Table 3 - iNPH patients_Responders vs iNPH patients_Non-responders: CSF lipids with significantly different levels in iNPH patients that responded to shunting vs non-responding iNPH patients. Log2FC represents the log2 fold change from iNPH patients that responded to shunting vs non-responding iNPH patients. A positive Log2FC value thus indicates an increase in lipid concentration i…
Lipid	Lipid class	iNPH patients_Responders		iNPH patients_Non-responders		Log2FC	Pvalue	Padj
		Mean (a.u.)	SD (a.u.)	Mean (a.u.)	SD (a.u.)
MG 20:2	Monoacrylglycerols	0.15	0.01	0.16	0.01	0.08	0.01	0.96
Ethyl oleate	Fatty acids	0.98	0.07	1.09	0.11	0.16	0.02	0.96
PA 49:4	Phosphatidic acids	0.06	0.02	0.10	0.05	0.84	0.04	0.96
DG 36:4	Small group collection	0.11	0.01	0.12	0.01	0.17	0.04	0.96
